# Supplementary material for: Prescription drugs and mitochondrial metabolism
Source: Biosci Rep. 2022 Apr 12;42(4):BSR20211813. doi: 10.1042/BSR20211813 (PMC9016406; doi:10.1042/BSR20211813)
Supplement: Supplementary Table S1 [file BSR-2021-1813C_supp.xlsx]

## Sheet: Table 1
Compound Name	Drugbank Accession	Indication	Chemical Taxonomy (Parent)	Predicted SLogP	Predicted Charge	Reference
troglitazone	DB00197	Hyperglycemia	1-benzopyrans	5.5	-1	(116)
tenofovir	DB14126	Retroviral Infection	6-aminopurines	-3.4
benzbromarone	DB12319	NA	Aryl-phenylketones	5.55
niclosamide	DB06803	Parasitic Infection	benzanilides	3.91		(115)
sitaxsentan	DB06268	Hypertension	Benzodioxoles	3.09		(116)
indomethacin	DB00328	Inflammation	Benzoylindoles	3.53
diflunisal	DB00861	Inflammation	Biphenyls	3.91
ascorbic acid	DB00126	NA	Butenolides	-1.9		(115)
diclofenac	DB00586	Inflammation	Dichlorobenzenes	4.26		(116)
chenodeoxycholic acid	DB06777	Gallstones	Dihydroxy bile acids	3.71
nimesulide	DB04743	Dysmenorrhoea	Diphenylethers	1.79
hexachlorophene	DB00756	Bacterial Infection	Diphenylmethanes	7.08
sulindac	DB00605	Inflammation	Indenes	2.93
tenidap	DB13481	NA	Indolecarboxylic acids	2.32
etodolac	DB00749	Arthritis		3.44
fluvastatin sodium	DB01095	Atherosclerosis	NA	3.83		(115)
rosiglitazone	DB00412	Hyperglycemia	Phenol Ethers	2.45		(116)
gemfibrozil	DB01241	Hyperlipidemia		4.39
pirprofen	DB13722	NA	Phenylpyrrolines	3.22
sertaconazole nitrate	DB01153	Fungal Infection	1-Benzothiopenes	6.23	0	(115)
procarbazine	DB01168	Cancer	Benzamides	0.99		(116)
vismodegib	DB08828	Cancer	benzanilides	3.93		(117)
tolvaptan	DB06212	Heart Failure		5.35
conivaptan	DB00872	Hypernatremia		5.44
nifuroxazide	DB13855	Bacterial Infection	Benzoic acids	1.75		(115)
miconazole	DB01110	Fungal Infection	Benzylethers	5.96		(116)
papaverine HCl	DB01113	Vasospasms	Benzylisoquinolines	3.08		(115)
acetyldigitoxin	DB00511	Digitalization in Congestive Heart Failure	Cardenolide glycosides	4		(117)
lovastatin	DB00227	Hyperlipidemia	Delta Valerolactones	3.9		(116)
simvastatin	DB00641	Hyperlipidemia		4.46		(116)
axitinib	DB06626	Cancer	Diarylthioethers	4.15		(116)
nimodipine	DB00393	Sub-arachnoid Hemorrhage	Dihydropyridinecarboxylic acids	2.54		(117)
Bisacodyl	DB09020	Constipation	Diphenylmethanes	3.61		(115)
danazol	DB01406	Endometriosis	Estrane steroids	3.46		(116)
ethynodiol diacetate	DB13866	NA	Estrogens	2.81		(116)
nitrofurantoin	DB00698	Bacterial Infection	Hydantoins	-0.22		(116)
tacrolimus	DB00864	Immune Suppression	Macrolide lactams	5.59		(116)
beclomethasone diproprionate	DB00394	Inflammation	Mineralocorticoids	4.43		(116)
amineptine	DB04836	Depression	NA	2.74		(116)
menadione	DB00170	Blood Clotting	Naphthoquinones	1.89		(115), (116)
ritonovir	DB00503	Retroviral Infection	N-carbamoyl-alpha amino acids	5.22		(116)
ezogabine	DB04953	Seizures	Phenylbenzamines	2.7		(117)
efonidipine	DB09235	Hypertension		5.44
phenytoin	DB00252	Seizures	Phenylhydantoins	2.15		(116)
ketaconazole	DB01026	Fungal Infection	Phenylpiperazines	4.19
etoposide	DB00773	Cancer	Podophyllotoxins	1.16
nonoxynol-9	DB06804	Contraception	Polyethylene Glycols	4.82		(115)
erlotinib	DB00530	Cancer	Quinazolinamines	3.2		(116)
artemisinin	DB13132	NA	Terpene lactones	3.11		(115)
bicalutamide	DB01128	Cancer	trifluoromethylbenzenes	2.71		(116)
mefloquine	DB00358	Malaria	4-quinolinemethanols	4.11	1	(115)
haloperidol	DB00502	Schizophrenia	Alkyl phenylketones	3.66		(116)
chlorpromazine	DB00477	Schizophrenia	Alkyldiarylamines	4.51
bupivicaine	DB00297	Pain	Alpha amino acid amides	4.52
thonzonium Bromide	DB09552	Antimicrobial Additive	Anisoles	4.92		(115)
doxorubicin	DB00997	Cancer	Anthracyclines	0.92		(116)
epirubicin	DB00445	Cancer		0.92		(117)
amiodarone	DB01118	Arrhythmia	Aryl-phenylketones	7.64		(116)
betrixaban	DB12364	Thomboemolism	benzanilides	3.03		(117)
Carvedilol	DB01136	Hypertension	Carbazoles	3.42		(115)
clomipramine	DB01242	Depression	Dibenzazepines	4.88		(116)
protriptyline	DB00344	Depression	Dibenzocycloheptenes	4.5
amitriptyline	DB00321	Depression	Dibenzocyclohexenes	4.81
imipramine	DB00458	Depression	Dipenzapines	4.28
benzatropine mesylate	DB00245	Parkinson's Disease	Diphenylmethanes	4.19
darifenacin	DB00496	Incontinence		4.45
clemastine fumarate	DB00283	Inflammation		4.92		(115), (116)
tolterodine	DB01036	Incontinence		5.12		(116)
pimozide	DB01100	Tourette's Syndrome		5.83		(115), (116)
meclizine HCl	DB00737	Nausea		6.39		(115)
vinpocetine	DB12131	NA	Eburnan type alkaloids	4.07		(115)
nintedanib	DB09079	Cancer	Indolecarboxylic acids	2.79		(117)
rifabutin	DB00615	Bacterial Infection	Macrolactams	4.19		(116)
propranolol	DB00571	Hypertension	Naphthalenes	2.58
naftifine HCl	DB00735	Fungal Infection		5.24		(115)
thiethylperazine malate	DB00372	Nausea	Phenothiazenes	4.66
thioridazine	DB00679	Schizophrenia		5.47		(116)
citalopram	DB00215	Depression	Phenylbutylamines	3.76
aripiprazole	DB01238	Depression	Phenylpiperazines	4.9
pyrvinium pamoate	DB06816	Parasitic Infection	Phenylpyrroles	1.41		(115)
crizotinib	DB08865	Cancer	Pyrazolylpyridines	3.57		(116)
tamoxifen	DB00675	Cancer	stilbenes	6.35
clomifene citrate	DB00882	Infertility		6.47		(115)
sertraline	DB01104	Depression	Tametralines	5.15		(115), (116)
amrubicin	DB06263	Cancer	Tetracenequinones	1.74		(117)
flutamide	DB00499	Cancer	trifluoromethylbenzenes	3.27		(116)
deserpidine	DB01089	Hypertension	Yohimbine alkaloids	3.69		(117)
phenformin HCl	DB00914	Hyperglycemia	Biguanides	0.83	2	(115), (116)
pentamidine isothionate	DB00738	Fungal Infection	Phenol Ethers	2.32
chlorhexidine	DB00878	Antiseptic	Biguanides	4.51	4	(115)
polymyxin B	DB00781	Bacterial Infection	NA	-7.2	5	(116)
atorvastatin	DB01076	Hyperlipidemia	Diphenylpyrroles	NA	NA
